# Supplementary material for: Behavioral profiling of SLC38A10 knockout mice using the multivariate concentric square fieldTM test
Source: Front Behav Neurosci. 2022 Dec 22;16:987037. doi: 10.3389/fnbeh.2022.987037 (PMC9815452; doi:10.3389/fnbeh.2022.987037)
Supplement: Supplementary file 1 [file Data_Sheet_1.zip]

Archive with 1 entries (1 files):
- Supplementary Table 1-2.docx
